# Supplementary material for: Elucidating the crosstalk mechanism between IFN-gamma and IL-6 via mathematical modelling
Source: BMC Bioinformatics. 2013 Feb 6;14:41. doi: 10.1186/1471-2105-14-41 (PMC3599299; doi:10.1186/1471-2105-14-41)
Supplement: Additional file 2 — This file contains the crosstalk model and the non-competitive model written in COPASI, which can be executed using COPASI version 4.7. [file 1471-2105-14-41-S2.zip]

Archive with 3 entries (2 files):
- Additional file 2/Crosstalk model of INF and IL-6(non-competitive).cps
- Additional file 2/Crosstalk model of INF and IL-6.cps
- Additional file 2/
